# Supplementary material for: Biofilm formation in Streptococcus suis: in vitro impact of serovars and assessment of coinfections with other porcine respiratory disease complex bacterial pathogens
Source: Vet Res. 2024 Dec 1;55:157. doi: 10.1186/s13567-024-01412-9 (PMC11610180; doi:10.1186/s13567-024-01412-9)
Supplement: Supplementary file 1 — Additional file 1: Summary of bacterial isolates recovered from Spanish swine farms used in the study. [file 13567_2024_1412_MOESM1_ESM.xlsx]

## Sheet: Additional file 1
Additional file 1. Summary of bacterial isolates recovered from Spanish swine farms used in the study.
Pathogen	aVirulence	bSerotype (SV)	Number of isolates (n)
Streptococcus suis (n = 240)		SV1	30
		SV2	61
		SV3	11
		SV4	10
		SV5	4
		SV7	31
		SV8	10
		SV9	45
		SV10	5
		SV12	5
		SV16	6
		SV17	6
		SV18	1
		SV19	1
		SV21	6
		SV31	1
		dNT	7
Glaesserella parasuis (n = 35)	Virulent (n = 21)	SV1	2
		SV4	4
		SV5	9
		SV7	2
		SV10	2
		dNT	2
	Non-virulent (n = 14)	SV6	5
		SV7	2
		SV9	4
		SV10	3
cStaphylococcus hyicus (n = 31)			31
Pasteurella multocida (n = 20)		A	4
		B	9
		D	5
		E	1
		F	1
Actinobacillus pleuropneumoniae (n = 12)		SV1	1
		SV2	1
		SV4	1
		SV5	2
		SV6	1
		SV7	1
		SV8	1
		SV9	1
		SV10	1
		SV11	1
		SV12	1
aVirulence: it was only applicable for Glaesserella parasuis.
bSerotype (SV): for Pasteurella multocida, it is not the serotype, but the capsular polysaccharide serogroup.
cStaphylococcus hyicus: no serotyping was performed for Staphylococcus hyicus isolates
dNT: non-typeable
