# Supplementary material for: Biofilm formation in Streptococcus suis: in vitro impact of serovars and assessment of coinfections with other porcine respiratory disease complex bacterial pathogens
Source: Vet Res. 2024 Dec 1;55:157. doi: 10.1186/s13567-024-01412-9 (PMC11610180; doi:10.1186/s13567-024-01412-9)
Supplement: Supplementary file 6 — Additional file 6: Significant differences (Wilcoxon rank-sum test) in biofilm formation among bacterial pathogens involved in the porcine respiratory disease complex (PRDC) and Streptococcus suis belonging to different serovars (SVs) (p < 0.05). [file 13567_2024_1412_MOESM6_ESM.xlsx]

## Sheet: Additional file 6
Additional file 6. Significant differences (Wilcoxon rank-sum test) in the biofilm formation among bacterial pathogens involved in the porcine respiratory disease complex (PRDC) and Streptococcus suis belonging to different serovars (SVs) (p < 0.05).
Bacterial pathogen 1	Bacterial pathogen 2	Mean Pathogen 1	Mean Pathogen 2	p-value	p-value adjusted (BH)
A. pleuropneumoniae	S. hyicus	1.76333	13.9074	5.09014e-07	9.50159e-07
A. pleuropneumoniae	P. multocida	1.76333	2.6615	0.00197123	0.00275972
A. pleuropneumoniae	S. suis SV1	1.76333	3.54311	0.000115183	0.000179173
A. pleuropneumoniae	S. suis SV7	1.76333	7.02192	5.80202e-07	1.01535e-06
A. pleuropneumoniae	S. suis SV9	1.76333	5.76883	2.2509e-07	4.5018e-07
G. parasuis	S. hyicus	2.832	13.9074	7.5381e-10	5.27667e-09
G. parasuis	S. suis SV1	2.832	3.54311	0.00832945	0.0106011
G. parasuis	S. suis SV2	2.832	1.76636	0.0139432	0.016267
G. parasuis	S. suis SV7	2.832	7.02192	2.60824e-09	1.04329e-08
G. parasuis	S. suis SV9	2.832	5.76883	4.41959e-09	1.27267e-08
S. hyicus	P. multocida	13.9074	2.6615	1.86639e-08	4.75081e-08
S. hyicus	S. suis SV1	13.9074	3.54311	2.90672e-08	6.78234e-08
S. hyicus	S. suis SV2	13.9074	1.76636	6.72065e-15	9.4089e-14
S. hyicus	S. suis SV7	13.9074	7.02192	0.0128262	0.0156144
S. hyicus	S. suis SV9	13.9074	5.76883	0.000175268	0.00025829
P. multocida	S. suis SV1	2.6615	3.54311	0.0258917	0.0289987
P. multocida	S. suis SV2	2.6615	1.76636	1.65445e-06	2.72497e-06
P. multocida	S. suis SV7	2.6615	7.02192	3.82989e-09	1.27267e-08
P. multocida	S. suis SV9	2.6615	5.76883	4.54524e-09	1.27267e-08
